# Supplementary material for: Identifying Anthropogenic Sources of Heavy Metals in Alpine Peatlands over the Past 150 Years: Examples from Typical Peatlands in Altay Mountains, Northwest China
Source: Int J Environ Res Public Health. 2023 Mar 12;20(6):5013. doi: 10.3390/ijerph20065013 (PMC10048823; doi:10.3390/ijerph20065013)
Supplement: Supplementary file 1 [file ijerph-20-05013-s001.zip]

Archive with 1 entries (1 files):
- ijerph-2244921-supplementary.pdf
